# Supplementary material for: Primer Binding Site (PBS) Profiling of Genetic Diversity of Natural Populations of Endemic Species Allium ledebourianum Schult
Source: BioTech (Basel). 2021 Oct 13;10(4):23. doi: 10.3390/biotech10040023 (PMC9245474; doi:10.3390/biotech10040023)
Supplement: Supplementary file 1 [file biotech-10-00023-s001.zip]

Archive with 1 entries (1 files):
- biotech-1311945-supplementary.pdf
